# Supplementary material for: Mobile sex-tech apps: How use differs across global areas of high and low gender equality
Source: PLoS One. 2020 Sep 11;15(9):e0238501. doi: 10.1371/journal.pone.0238501 (PMC7486082; doi:10.1371/journal.pone.0238501)
Supplement: S1 Table — Heat map coloring provided for ease of interpretability. Ranks of responses within a sample (i.e., across each row) are color coded: high% to low% are red, orange, yellow, green, blue. (XLSX) [file pone.0238501.s002.xlsx]

## Sheet: ORDERED
S3 Table 1. Table 1 modified with “heat map” coloring.
Table 1. Meeting and Connecting with Sexual Partners
Analytical Sample	Have used app to find sexual partner	Types of Partners Sought Via Apps					Have sexted	Medium Used for Sexting
		Short-term partners	Chat/ Sext partners	Long-term partners	1-night stands/ hook-ups	Friends with Benefits		Text	Photo	Audio	Video
ALL	0.218	0.09	0.087	0.086	0.062	0.052	0.577	0.526	0.43	0.239	0.229
Oceania	0.366	0.159	0.122	0.134	0.179	0.099	0.617	0.583	0.503	0.231	0.227
Americas	0.283	0.132	0.098	0.126	0.088	0.075	0.686	0.616	0.567	0.254	0.292
North	0.34	0.18	0.123	0.183	0.11	0.091	0.742	0.709	0.618	0.26	0.33
South	0.277	0.118	0.084	0.104	0.093	0.078	0.658	0.569	0.53	0.267	0.268
Central	0.21	0.079	0.091	0.067	0.042	0.047	0.641	0.542	0.556	0.209	0.289
Caribbean	0.148	0.058	0.033	0.092	0.042	0.016	0.669	0.581	0.534	0.259	0.219
Europe	0.274	0.109	0.092	0.14	0.073	0.058	0.632	0.58	0.483	0.169	0.194
North	0.378	0.177	0.144	0.181	0.114	0.078	0.725	0.683	0.57	0.212	0.278
West	0.328	0.138	0.118	0.164	0.107	0.087	0.595	0.566	0.438	0.168	0.184
East	0.226	0.08	0.061	0.134	0.044	0.033	0.63	0.56	0.491	0.146	0.168
South	0.231	0.082	0.084	0.092	0.059	0.055	0.619	0.566	0.467	0.188	0.204
Asia	0.2	0.082	0.081	0.077	0.057	0.048	0.518	0.478	0.379	0.239	0.219
South East	0.283	0.111	0.105	0.121	0.077	0.066	0.601	0.56	0.454	0.249	0.281
Central	0.191	0.009	0.005	0.05	0.014	0.007	0.181	0.156	0.123	0.047	0.04
East	0.192	0.084	0.075	0.073	0.058	0.051	0.388	0.339	0.264	0.168	0.141
South	0.183	0.075	0.082	0.071	0.051	0.042	0.614	0.586	0.464	0.307	0.273
West	0.173	0.07	0.085	0.054	0.05	0.038	0.521	0.468	0.362	0.224	0.21
Africa	0.191	0.07	0.097	0.048	0.051	0.041	0.653	0.581	0.455	0.262	0.226
East	0.265	0.1	0.162	0.041	0.037	0.081	0.705	0.634	0.446	0.279	0.235
South	0.246	0.114	0.096	0.124	0.059	0.05	0.771	0.728	0.599	0.278	0.247
Middle	0.198	0.109	0.09	0.013	0.186	0	0.714	0.696	0.464	0.301	0.261
North	0.147	0.049	0.066	0.048	0.029	0.028	0.485	0.369	0.375	0.196	0.142
West	0.126	0.026	0.047	0.059	0.018	0.021	0.652	0.581	0.487	0.266	0.249
1Major regions, and sub-regions within each, ordered by higest percent responding YES to "Have used app to find sexual partner". 2Ranks of responses within a sample (i.e., across each row) are color coded: high% to low% are red, orange, yellow, green, blue.

## Sheet: ORIG
	Sex–Tech Meeting and Connecting
	Types of partners found via apps
	Ever used app to find sexual partner	Short-term partners	Chat/ Sext partners	Long-term partners	One-night stands/ hook-ups	Friends with Benefits	Ever sexted	Text	Photo	Audio	Video
							Ever sexted	Text	Photo	Audio	Video
Africa	0.191	0.07	0.097	0.048	0.051	0.041	0.653	0.581	0.455	0.262	0.226
Eastern	0.265	0.1	0.162	0.041	0.037	0.081	0.705	0.634	0.446	0.279	0.235
Southern	0.246	0.114	0.096	0.124	0.059	0.05	0.771	0.728	0.599	0.278	0.247
Middle	0.198	0.109	0.09	0.013	0.186	0	0.714	0.696	0.464	0.301	0.261
Northern	0.147	0.049	0.066	0.048	0.029	0.028	0.485	0.369	0.375	0.196	0.142
Western	0.126	0.026	0.047	0.059	0.018	0.021	0.652	0.581	0.487	0.266	0.249
Americas	0.283	0.132	0.098	0.126	0.088	0.075	0.686	0.616	0.567	0.254	0.292
Northern	0.34	0.18	0.123	0.183	0.11	0.091	0.742	0.709	0.618	0.26	0.33
South	0.277	0.118	0.084	0.104	0.093	0.078	0.658	0.569	0.53	0.267	0.268
Central	0.21	0.079	0.091	0.067	0.042	0.047	0.641	0.542	0.556	0.209	0.289
Caribbean	0.148	0.058	0.033	0.092	0.042	0.016	0.669	0.581	0.534	0.259	0.219
Asia	0.2	0.082	0.081	0.077	0.057	0.048	0.518	0.478	0.379	0.239	0.219
South Eastern	0.283	0.111	0.105	0.121	0.077	0.066	0.601	0.56	0.454	0.249	0.281
Central	0.191	0.009	0.005	0.05	0.014	0.007	0.181	0.156	0.123	0.047	0.04
Eastern	0.192	0.084	0.075	0.073	0.058	0.051	0.388	0.339	0.264	0.168	0.141
Southern	0.183	0.075	0.082	0.071	0.051	0.042	0.614	0.586	0.464	0.307	0.273
Western	0.173	0.07	0.085	0.054	0.05	0.038	0.521	0.468	0.362	0.224	0.21
Europe	0.274	0.109	0.092	0.14	0.073	0.058	0.632	0.58	0.483	0.169	0.194
Northern	0.378	0.177	0.144	0.181	0.114	0.078	0.725	0.683	0.57	0.212	0.278
Western	0.328	0.138	0.118	0.164	0.107	0.087	0.595	0.566	0.438	0.168	0.184
Eastern	0.226	0.08	0.061	0.134	0.044	0.033	0.63	0.56	0.491	0.146	0.168
Southern	0.231	0.082	0.084	0.092	0.059	0.055	0.619	0.566	0.467	0.188	0.204
Oceania	0.366	0.159	0.122	0.134	0.179	0.099	0.617	0.583	0.503	0.231	0.227
