# Supplementary material for: Mobile sex-tech apps: How use differs across global areas of high and low gender equality
Source: PLoS One. 2020 Sep 11;15(9):e0238501. doi: 10.1371/journal.pone.0238501 (PMC7486082; doi:10.1371/journal.pone.0238501)
Supplement: S2 Table — Heat map coloring provided for ease of interpretability. Ranks of responses within a sample (i.e., across each row) are color coded: high% to low% are red, orange, yellow, green, blue. (XLSX) [file pone.0238501.s003.xlsx]

## Sheet: Sheet1
S4 Table 2. Table 2 modified with “heat map” coloring.
Table 2. Use of Sex-Tech to Learn about Sex and to Improve Sexual Relationships
Analytical Sample1	Have used app to learn about sex	Have used app to improve sexual relationship	The app improved sexual relationship with partner by helping…2,3										The app did not help or wasn’t useful	The app was detrimental to my sexual relationship
			to stay connected when apart	to explore new sexual experiences, e.g. toys, positions	me to learn what arouses partner	me to feel more comfortable with own body/ sexuality	me to feel more emotionally connected	partner to learn what arouses me	me to feel more comfortable with partner’s body	me to learn about safer sex	to introduce others into the sexual relationship	to learn about polyamory, open relationships, non-monogamy
ALL	0.194	0.109	0.05	0.036	0.034	0.029	0.028	0.022	0.02	0.019	0.004	0.004	0.006	0.002
Oceania	0.128	0.152	0.057	0.087	0.078	0.083	0.077	0.076	0.063	0.057	0.056	0.003	0.006	0.001
Africa	0.171	0.136	0.043	0.051	0.036	0.037	0.027	0.012	0.033	0.024	0.001	0.001	0.009	0.001
West	0.241	0.179	0.044	0.094	0.055	0.056	0.026	0.018	0.03	0.037	0	0.002	0.016	0
Middle	0.217	0.161	0.019	0.009	0.026	0.015	0.019	0.013	0.109	0.006	0	0.006	0.006	0
South	0.191	0.133	0.059	0.036	0.041	0.04	0.034	0.028	0.022	0.028	0.003	0	0.011	0.002
East	0.109	0.122	0.048	0.044	0.029	0.028	0.039	0.008	0.017	0.023	0.001	0.002	0.002	0.004
North	0.13	0.078	0.046	0.031	0.023	0.034	0.011	0.007	0.016	0.014	0.003	0.002	0.012	0
Americas	0.199	0.109	0.056	0.038	0.036	0.035	0.027	0.025	0.017	0.014	0.004	0.003	0.005	0.001
North	0.188	0.147	0.09	0.044	0.047	0.05	0.043	0.038	0.023	0.013	0.004	0.005	0.006	0.002
South	0.199	0.09	0.037	0.039	0.031	0.028	0.019	0.019	0.015	0.014	0.004	0.002	0.005	0.001
Central	0.224	0.081	0.035	0.029	0.026	0.025	0.017	0.017	0.012	0.016	0.002	0.002	0.007	0.002
Caribbean	0.188	0.076	0.049	0.022	0.024	0.022	0.013	0.014	0.009	0.01	0.001	0.001	0.003	0.001
Asia	0.201	0.103	0.051	0.031	0.033	0.026	0.029	0.023	0.018	0.02	0.005	0.005	0.005	0.002
Central	0.298	0.246	0.005	0.005	0.233	0.005	0.002	0.002	0.002	0	0	0	0.007	0
South East	0.17	0.13	0.074	0.042	0.034	0.034	0.032	0.029	0.018	0.033	0.004	0.005	0.008	0
South	0.143	0.122	0.07	0.026	0.037	0.027	0.04	0.027	0.022	0.015	0.004	0.004	0.008	0.004
West	0.159	0.08	0.039	0.032	0.029	0.025	0.022	0.023	0.014	0.016	0.001	0.003	0.002	0.001
East	0.281	0.067	0.025	0.032	0.019	0.024	0.016	0.016	0.014	0.023	0.007	0.007	0.002	0
Europe	0.195	0.1	0.05	0.035	0.031	0.026	0.026	0.022	0.012	0.007	0.002	0.003	0.006	0.002
West	0.178	0.114	0.06	0.039	0.035	0.026	0.03	0.026	0.011	0.004	0.003	0.003	0.008	0.003
North	0.14	0.11	0.065	0.034	0.032	0.031	0.028	0.027	0.013	0.008	0.003	0.003	0.005	0.001
East	0.234	0.1	0.045	0.035	0.031	0.026	0.027	0.021	0.014	0.008	0.002	0.002	0.006	0.001
South	0.178	0.078	0.034	0.031	0.025	0.019	0.018	0.017	0.009	0.007	0.003	0.003	0.004	0.001
1Major regions, and sub-regions within each, ordered by higest percent responding YES to "Have used app to improve sexual relationship". 2Ranks of responses within a sample (i.e., across each row) are color coded: high% to low% are red, orange, yellow, green, blue. 3Responses to this query (columns 4-13) are order ed left to right by frequency of response in total sample ("All").
