# Supplementary material for: Mobile sex-tech apps: How use differs across global areas of high and low gender equality
Source: PLoS One. 2020 Sep 11;15(9):e0238501. doi: 10.1371/journal.pone.0238501 (PMC7486082; doi:10.1371/journal.pone.0238501)
Supplement: S3 Table — Within regions, red = highest percent responding YES to tracking that facet of sexual health. (XLSX) [file pone.0238501.s004.xlsx]

## Sheet: Sheet1
S5 Table 3. Table 3 modified with “heat map” coloring.
Table 3. Tracking Personal Sexual Health
Analytical Sample1	Ever used an app to track…
	Sexual activity	Sexual satisfaction	Sexually transmitted infections
ALL	0.343	0.039	0.013
Oceania	0.399	0.071	0.007
Americas	0.399	0.042	0.019
North	0.456	0.032	0.01
Central	0.401	0.044	0.02
South	0.355	0.047	0.023
Caribbean	0.336	0.059	0.053
Europe	0.385	0.035	0.011
West	0.403	0.03	0.012
East	0.39	0.042	0.012
North	0.35	0.019	0.009
South	0.374	0.041	0.011
Asia	0.329	0.031	0.012
East	0.379	0.038	0.008
Central	0.366	0.002	0
South East	0.365	0.042	0.014
South	0.288	0.018	0.016
West	0.201	0.063	0.006
Africa	0.313	0.065	0.013
Middle	0.497	0.038	0
South	0.351	0.028	0.008
West	0.367	0.095	0.007
East	0.286	0.081	0.025
North	0.132	0.019	0.01
1Major regions, and sub-regions within each, ordered by highest percent responding YES to tracking "sexual activity". 2Within regions, red = highest percent responding YES to tracking that facet of sexual health.
